# Supplementary material for: Interference with ERK-dimerization at the nucleocytosolic interface targets pathological ERK1/2 signaling without cardiotoxic side-effects
Source: Nat Commun. 2020 Apr 7;11:1733. doi: 10.1038/s41467-020-15505-4 (PMC7138859; doi:10.1038/s41467-020-15505-4)
Supplement: Supplementary file 4 — Source Data [file 41467_2020_15505_MOESM4_ESM.xlsx]

## Sheet: Figure1A
Cardiomyocyte size (µm2)
ERK2-wt, -PE	ERK2-∆4, -PE	ERK2-wt, +PE	ERK2-∆4, +PE
820.002	898.55	1596.68	1215.17
927.354	819.366	1696.4	1178.5
689.225	786.571	1232.4	1016.31
652.786	763.666	1190.53	1047.78
724.739	702.876	1163.92	1055.82
779.283		1427.9
801.609		1370.76

## Sheet: Figure1B
TUNEL-positive nuclei (% of total nuclei)
ERK2-wt, +H2O2	ERK2-∆4, +H2O2
10.17	9.04
8.34	10.24
8.66	8.48
10.57	9.16
6.85	8.22

## Sheet: Figure1C
dp/dt max (mmHg s-1)
Dobutamine (ng/min)	Wt +TAC													ERK2-∆4-tg +TAC
0	8251	7803	6705	7470	7569	7716	9538	7682	9099	8663	8553	7965	9642	6086	7979	10019	8261	7770	6964	10031	7585
75	8052	8177	6858	7497	8838	7775	10104	8155	10165	9016	8557	8187	9685	6475	8642	9789	8932	7840	7864	9943	8315
150	8130	8206	7211	8905	9834	8358	10492	8830	11441	8622	9939	8426	10193	7661	9567	10934	9157	8550	8471	10651	9031
375	8324	8305	8012	10752	11804	9349	10694	9554	12188	9353	11095	8966	10185	8019	10622	12418	10002	9443	8240	11676	9627
750	10190	9665	8905	12346	12581	10073	11489	9875	12591	10771	11388	9960	10655	8629	11331	12531	10758	9744	8603	13155	10333
1500	10548	10399	8891	12845	13231	10717	11858	9227	12915	11362	11346	10506	11045	9158	10951	12342	11191	9343	7838	13036	10194

## Sheet: Figure1F
TUNEL positive nuclei per 10^5 nuclei
Wt, Con	ERK2-∆4-tg, Con	Wt, TAC	ERK2-∆4-tg, TAC
9.5	8	15	13
9.5	8	13	10
5	5	17	12
7	12	7	11
8	4	16	11
7	8	9	11
8	8	11	13
9	9	18	15
13	5	20	11
		16	16
		18

## Sheet: Figure2A
Cardiomyocyte size (µm2)
ERK2-wt, -PE	ERK2-∆4D, -PE	ERK-wt +PE	ERK2-∆4D +PE
401.867	428.346	651.967	673.968
337.423	383.11	497.362	622.651
308.195	360.325	495.76	637.725
322.685	422.647	547.171	562.374
338.607	374.568	626.015	643.169

## Sheet: Figure2C
Cardiomyocyte size (µm2)
ERK2T188D	ERKT188D+PE	MEK1 SS218/222DD	IGF
61.7157	111.169	101.51	106.831
67.037	104.98	112.557	92.6603
57.1405	88.2065	101.278	86.8184

## Sheet: Figure2E
Nuclear/cytosolic ratio
ERK2-wt-PE	ERK2-wt+PE	MEK1-DD -PE	MEK1-DD +PE
0.1526	0.4392	0.1566	0.5596
0.219	0.6109	0.147	0.5553
0.1346	0.5009	0.1421	0.5427
0.1019	0.2468	0.09988	0.2225

## Sheet: Figure2F
RT-PCR
RNA/GAPDH (x-fold of Con)
Ctgf					Tgfb1					Tgfb2					Tgfb3					Tlr2					Elk1					Igf					Serca2a					Ppargc1a					Nrf2
ERK2T188D	ERKT188D+PE	MEK1 SS218/222DD	IGF		ERK2T188D	ERKT188D+PE	MEK1 SS218/222DD	IGF		ERK2T188D	ERKT188D+PE	MEK1 SS218/222DD	IGF		ERK2T188D	ERKT188D+PE	MEK1 SS218/222DD	IGF		ERK2T188D	ERKT188D+PE	MEK1 SS218/222DD	IGF		ERK2T188D	ERKT188D+PE	MEK1 SS218/222DD	IGF		ERK2T188D	ERKT188D+PE	MEK1 SS218/222DD	IGF		ERK2T188D	ERKT188D+PE	MEK1 SS218/222DD	IGF		ERK2T188D	ERKT188D+PE	MEK1 SS218/222DD	IGF		ERK2T188D	ERKT188D+PE	MEK1 SS218/222DD	IGF
1.03924	3.32735	2.05381	0.86865		1.43918	1.57944	1.181	1.13065		1.0058	3.51239	1.54887	1.26604		1.27552	1.3334	2.07684	1.35189		1.13574	1.87007	1.0449	1.20159		1.15989	0.843158	1.09885	0.968916		1.45267	0.192699	1.53876	1.34184		1.45891	1.49991	1.83617	1.4544		1.11955	0.274323	0.903586	0.916763		1.11434	0.858722	1.25526	0.842446
0.626273	3.15901	1.2511	1.20559		0.60781	1.5098	1.00185	1.37234		1.13093	3.3459	1.16039	1.88563		0.725975	0.688961	1.08917	1.61071		1.22043	1.71174	0.746282	1.13467		0.960132	1.11425	0.708501	1.10717		0.460231	0.162581	0.727474	0.938016		1.24748	1.29757	1.64571	1.91703		1.16942	0.34682	0.509693	0.665868		1.33174	1.00425	0.772318	1.04389
1.2181	2.5961	3.68119	1.05369		1.23392	1.11549	1.14762	1.34928		1.01777	2.55986	1.21878	2.56903		1.19866	1.26253	1.95581	0.992354		1.23433	1.61295	1.21264	0.782942		1.08822	0.730587	1.15025	1.02479		1.32629	0.150356	1.25604	0.983542		1.07492	1.26546	2.69651	1.7605		0.797816	0.362544	0.880488	1.04495		1.15802	0.732209	1.13753	1.14655
1.20967	5.69453	0.724166	1.0813		1.14605	2.00626	1.04527	0.847894		1.16537	5.91432	1.2518	1.06571		1.02876	1.62583	1.46607	0.984425		1.08924	1.99564	0.689117	1.01208		1.15634	0.960706	1.05066	1.05806		1.12054	0.223288	1.08518	1.07801		0.863849	0.782286	0.602978	0.894793		0.861509	0.217796	0.8221	1.01274		0.849289	0.807452	1.16804	1.05898
1.07199	2.8678		1.41849		0.814136	1.09061	0.904118	1.41614		0.898148	3.38025	0.855658	1.4019		1.08874	1.07013	0.736524	1.26076		0.790563	1.44468	0.748293	1.22756		0.802444	0.578872	0.758024	1.31047		0.919691	0.144522	0.919444	1.34866		0.59173	0.501628	0.944671	1.1387		1.11128	0.305241	0.841241	1.39512		1.0019	0.665263	0.947561	1.35017
0.972703	4.19175				0.992949	1.84559		0.858498		0.825252	3.72448		1.40514		0.804377	1.69155				0.678763	2.4294		1.50153		0.889273	0.984238		1.23347		1.09434	0.266838		1.03073			0.865074		1.89419			0.236158	0.892785	0.39933		0.683864	0.942171		1.83052
[truncated: 20 more columns]

## Sheet: Figure3D
Cardiomyocyte size (µm2)
Con -PE	EDI -PE	Con+PE	EDI+PE
619.523	595.264	863.877	673.092
664.688	703.849	903.93	604.084
589.009	595.795	1098.69	623.374
651.986	602.163	845.048	673.983

## Sheet: Figure3E
TUNEL positive nuclei (% of total nuclei)
Con, -H2O2	EDI, -H2O2	Con+H2O2	EDI+H2O2
6.13	5.54	9.69	7.94
5.45	5.35	8.26	9.71
8.22	7.69	9.88	9.52
7.61	6.5	9.34	8.06
7.19	5.75	8.64	8.81
6.01	6.32	9.15	8.45

[truncated: 58 more sheets: Figure3H, Figure4C, Figure4D, Figure4E, FigureF, Figure4H, Figure5B, Figure5C, Figure5D, Figure5E, Figure5G, Figure6A, Figure6B, Figure6C, Figure6D, Suppl.Fig1A, Suppl.Fig1B, Suppl.Fig1C, Suppl.Fig1D, Suppl.Fig1E …]
